# Supplementary material for: Adsorption Behavior and Mechanisms of Trihalomethanes onto Virgin and Weathered Polyvinyl Chloride Microplastics
Source: Toxics. 2024 Jun 22;12(7):450. doi: 10.3390/toxics12070450 (PMC11281136; doi:10.3390/toxics12070450)
Supplement: Supplementary file 1 [file toxics-12-00450-s001.zip]

Archive with 1 entries (1 files):
- toxics-3062703-supplementary.pdf
